# Supplementary material for: Oral Health and Gut-Targeted Microbial Marker Changes Associated with Prolonged Hospitalization in Cardiac Patients: An Integrative Risk Analysis
Source: Life (Basel). 2026 May 1;16(5):758. doi: 10.3390/life16050758 (PMC13209107; doi:10.3390/life16050758)
Supplement: Supplementary file 1 [file life-16-00758-s001.zip]

Archive with 2 entries (2 files):
- Supplementary Methods.pdf
- Supplementary table S1.xlsx
