# Supplementary material for: Oral Health and Gut-Targeted Microbial Marker Changes Associated with Prolonged Hospitalization in Cardiac Patients: An Integrative Risk Analysis
Source: Life (Basel). 2026 May 1;16(5):758. doi: 10.3390/life16050758 (PMC13209107; doi:10.3390/life16050758)
Supplement: Supplementary file 1 [file life-16-00758-s001.zip › Supplementary table S1.xlsx]

## Sheet: Sheet1
Patient	Timepoint	Bacteroides (bacteria/gram)	Cluster XIVa (bacteria/gram)
P1	Baseline	1912640000	83010240
P1	Week 1	958432800	154778400
P1	Week 2	820422400	181121200
P1	Week 3	685501200	192754100
P2	Baseline	338604000	50629320
P2	Week 1	322705100	59600000
P2	Week 2	311700900	61798500
P2	Week 3	298615900	65877300
P3	Baseline	224512800	349650000
P3	Week 1	215890600	366890000
P3	Week 2	212700900	370033800
P3	Week 3	189600900	384680500
P4	Baseline	1394448000	1278720000
P4	Week 1	1323788300	1301500700
P4	Week 2	1313800100	1323100500
P4	Week 3	1286889123	136400600
P5	Baseline	877256800	134398800
P5	Week 1	856280900	139500900
P5	Week 2	845800000	140600000
P5	Week 3	780200500	145700700
P6	Baseline	922266500	113798800
P6	Week 1	910600900	120406900
P6	Week 2	900700910	129700900
P6	Week 3	867900756	131228800
P7	Baseline	119498770	162008800
P7	Week 1	110300700	169809000
P7	Week 2	103700000	169890300
P7	Week 3	98700430	170998100
P8	Baseline	1118438000	155600200
P8	Week 1	1100708900	159212300
P8	Week 2	1054800121	163000500
P8	Week 3	954400220	166600221
P9	Baseline	828442000	122432230
P9	Week 1	811500800	129400220
P9	Week 2	798500990	132400000
P9	Week 3	774300210	137700000
P10	Baseline	1428447880	139432000
P10	Week 1	1370040800	143400500
P10	Week 2	1300000220	146800320
P10	Week 3	1117700430	155221440
P11	Baseline	1007556780	123802991
P11	Week 1	997800000	129892000
P11	Week 2	912000700	131600802
P11	Week 3	856500005	140000812
P12	Baseline	1227561550	149800003
P12	Week 1	1119500600	155313000
P12	Week 2	1110005422	156000801
P12	Week 3	1003554600	166000800
P13	Baseline	787121455	125802033
P13	Week 1	711000500	128800000
P13	Week 2	688600231	130304400
P13	Week 3	612200000	135700000
P14	Baseline	476877550	127311909
P14	Week 1	455900221	130000884
P14	Week 2	424909000	133113000
P14	Week 3	392907220	139900000
P15	Baseline	232900223	135001808
P15	Week 1	226232003	137022500
P15	Week 2	211820900	138226000
P15	Week 3	200122000	139901433
P16	Baseline	557820321	155900823
P16	Week 1	533000202	158000231
P16	Week 2	523404000	161220225
P16	Week 3	501800000	167000800
P17	Baseline	677220189	140000811
P17	Week 1	661990180	144550209
P17	Week 2	634000100	147000901
P17	Week 3	620600806	150120222
P18	Baseline	488221900	129005505
P18	Week 1	466900000	133203006
P18	Week 2	449003828	137507000
P18	Week 3	420001873	139900002
